# Supplementary material for: Regulatory network-based imputation of dropouts in single-cell RNA sequencing data
Source: PLoS Comput Biol. 2022 Feb 17;18(2):e1009849. doi: 10.1371/journal.pcbi.1009849 (PMC8890719; doi:10.1371/journal.pcbi.1009849)
Supplement: S1 Table — (XLSX) [file pcbi.1009849.s001.xlsx]

## Sheet: Sheet1
Reference	Tissue	Sequencing method	# cells	Avg. quantified genes / cell
[1]	Human Embryonic Kidney (HEK) cells	Smart-seq3	117	10,743 (read counts)
[1]	Human Embryonic Kidney (HEK) cells	Smart-seq3	117	9,539 (UMI counts)
[2]	hESC differentiation	Smart-seq/C1	1,018 (snapshot)	9,617 (snapshot)
[2]	hESC differentiation	Smart-seq/C1	758 (time course)	8,695 (time course)
[3]	Oligodendroglioma, 6 donors	Smart-seq2	4.347	5.169
[4]	Healthy lung, 3 donors’ lung and blood	10X	7,524 (10X, donor 1 lung)	3,003 (Smart-seq2, donor 1 lung)
		Smart-seq2	3,235 (Smart-seq2, donor 1 lung)
[4]	Healthy lung, 3 donors’ lung and blood	10X	7,524 (10X, donor 1 lung)	2,105 (10X, donor 1 lung)
		Smart-seq2	3,235 (Smart-seq2, donor 1 lung)
[5]	Clear cell renal cell carcinoma, 8 donors	10X	6,541 (donor P915)	1,473 (donor P915)
Reference
1. Hagemann-Jensen M, Ziegenhain C, Chen P, Ramsköld D, Hendriks G-J, Larsson AJM, et al. Single-cell RNA counting at allele and isoform resolution using Smart-seq3. Nat Biotechnol. 2020 Jun 1;38(6):708–14.
2. Chu L-F, Leng N, Zhang J, Hou Z, Mamott D, Vereide DT, et al. Single-cell RNA-seq reveals novel regulators of human embryonic stem cell differentiation to definitive endoderm. Genome Biol. 2016 Aug 17;17(1):173.
3. Tirosh I, Venteicher AS, Hebert C, Escalante LE, Patel AP, Yizhak K, et al. Single-cell RNA-seq supports a developmental hierarchy in human oligodendroglioma. Nature. 2016 Nov 10;539(7628):309–13.
4. Travaglini KJ, Nabhan AN, Penland L, Sinha R, Gillich A, Sit RV, et al. A molecular cell atlas of the human lung from single-cell RNA sequencing. Nature. 2020 Nov 1;587(7835):619–25.
5. Bi K, He MX, Bakouny Z, Kanodia A, Napolitano S, Wu J, et al. Tumor and immune reprogramming during immunotherapy in advanced renal cell carcinoma. Cancer Cell. 2021 May 10;39(5):649-661.e5.
