# Supplementary material for: Regulatory network-based imputation of dropouts in single-cell RNA sequencing data
Source: PLoS Comput Biol. 2022 Feb 17;18(2):e1009849. doi: 10.1371/journal.pcbi.1009849 (PMC8890719; doi:10.1371/journal.pcbi.1009849)
Supplement: S2 Table — Correlation was computed between the vector of original entries and imputations common to all methods. (XLSX) [file pcbi.1009849.s002.xlsx]

## Sheet: Sheet1
	Baseline	DrImpute	kNN-smoothing	SAVER	scImpute	SCRABBLE, bulk	SCRABBLE, sc ref	Network
Smart-seq3 (reads)	0.79	0.71	0.77	0.75	0.78	-	0.72	0.79
Smart-seq3 (UMIs)	0.77	0.72	0.77	0.75	0.74	-	0.70	0.77
hESC differentiation	0.65	0.64	0.66	0.51	0.63	0.39	0.52	0.65
hESC timecourse	0.68	0.66	0.69	0.53	0.56	0.48	0.54	0.67
Oligodendroglioma	0.65	0.41	-	0.29	0.43	-	0.45	0.64
Lung Atlas (10X)	0.70	0.64	0.57	0.51	0.50	-	0.50	0.73
Lung Atlas (FACS)	0.52	0.41	0.49	0.34	0.39	-	0.41	0.53
ccRCC	0.68	0.63	0.54	0.60	0.54	-	0.48	0.73
