# Supplementary material for: Regulatory network-based imputation of dropouts in single-cell RNA sequencing data
Source: PLoS Comput Biol. 2022 Feb 17;18(2):e1009849. doi: 10.1371/journal.pcbi.1009849 (PMC8890719; doi:10.1371/journal.pcbi.1009849)
Supplement: S3 Table — (XLSX) [file pcbi.1009849.s003.xlsx]

## Sheet: Sheet1
	Baseline	DrImpute	KNN smoothing	SAVER	scImpute	SCRABBLE, bulk	SCRABBLE, sc ref	Network
Smart-seq3 (reads)	81.8%	79.9%	79.2%	81.8%	80.7%	-	82.2%	75.7%
Smart-seq3 (UMIs)	80.6%	78.4%	80.5%	80.6%	72.8%	-	81.6%	77.7%
hESC differentiation	84.1%	83.7%	83.5%	84.1%	78.9%	63.5%	37.8%	87.7%
hESC timecourse	83.9%	83.4%	83.2%	83.9%	74.4%	68.5%	41.8%	87.5%
Oligodendroglioma	84.8%	84.1%	-	84.8%	80.6%	-	24.9%	85.2%
Lung Atlas (10X)	51.1%	49.3%	20.9%	51.1%	20.0%	-	18.8%	68.6%
Lung Atlas (FACS)	65.6%	64.8%	62.7%	65.6%	62.3%	-	15.6%	71.2%
ccRCC	59.7%	58.4%	27.1%	59.7%	29.1%	-	19.5%	73.7%
