# Supplementary material for: Regulatory network-based imputation of dropouts in single-cell RNA sequencing data
Source: PLoS Comput Biol. 2022 Feb 17;18(2):e1009849. doi: 10.1371/journal.pcbi.1009849 (PMC8890719; doi:10.1371/journal.pcbi.1009849)
Supplement: S4 Table — (XLSX) [file pcbi.1009849.s004.xlsx]

## Sheet: Sheet1
	Baseline	DrImpute	kNN smoothing	SAVER	scImpute	SCRABBLE, bulk	SCRABBLE, sc ref	Network
Smart-seq3 (reads)	45.2%	0	1.0%	0	9.6%	-	1.7%	42.5%
Smart-seq3 (UMIs)	48.8%	0	3.5%	0	0	-	0.3%	48.8%
hESC differentiation	31.1%	0.5%	0.3%	0.1%	21.6%	5.2%	6.2%	34.9%
hESC timecourse	41.8%	0.3%	1.3%	0	0	4.1%	6.9%	45.6%
Oligodendroglioma	47.8%	0.2%	-	0	4.6%	-	1.9%	45.5%
Lung Atlas (10X)	12.1%	0	13.8%	0	0	-	0.1%	74.0%
Lung Atlas (FACS)	35.6%	0	5.5%	0	2.5%	-	6.9%	49.4%
ccRCC	11.3%	0.2%	4.7%	0	0	-	0.3%	83.6%
